# Supplementary material for: Interventions to Reduce Implicit Bias in High-Stakes Professional Judgements: A Systematic Review
Source: Behav Sci (Basel). 2025 Nov 20;15(11):1592. doi: 10.3390/bs15111592 (PMC12649508; doi:10.3390/bs15111592)
Supplement: Supplementary file 1 [file behavsci-15-01592-s001.zip]

Archive with 1 entries (1 files):
- behavsci-3893774-supplementary.pdf
